# Supplementary material for: Antioxidant Potential of Diosmin and Diosmetin against Oxidative Stress in Endothelial Cells
Source: Molecules. 2022 Nov 25;27(23):8232. doi: 10.3390/molecules27238232 (PMC9739697; doi:10.3390/molecules27238232)
Supplement: Supplementary file 1 [file molecules-27-08232-s001.zip]

Archive with 1 entries (1 files):
- molecules-2029066-supplementary.pdf
